# Supplementary material for: Influencing Factors of Phosphorus Mobility and Retention in the Sediment of Three Typical Plateau Lakes
Source: Toxics. 2025 Feb 3;13(2):120. doi: 10.3390/toxics13020120 (PMC11860908; doi:10.3390/toxics13020120)
Supplement: Supplementary file 1 [file toxics-13-00120-s001.zip]

Archive with 1 entries (1 files):
- toxics-3410017-supplementary.pdf
